# Supplementary material for: α-Synuclein seeding activity in duodenum biopsies from Parkinson’s disease patients
Source: PLoS Pathog. 2023 Jun 30;19(6):e1011456. doi: 10.1371/journal.ppat.1011456 (PMC10313076; doi:10.1371/journal.ppat.1011456)
Supplement: S1 Data — Fig 2 tab: Inverse time to threshold values (h-1) for individual quadruplicate wells seeded with 10−2 or 10−3 dilutions of IM samples with the IM sample ID numbers shown in the “Patient” column. Fig 3 tab: Inverse time to threshold values (h-1) for individual quadruplicate wells seeded with 10−3 dilutions of IM samples with the IM sample ID numbers shown in the “Patient” column. For samples 6 and 7, data from an additional 4 wells are shown. Fig 4 tab: log SD50/mg tissue values calculated for individual IM biopsies from end-point dilution data. Fig 5A tab: Inverse time to fluorescence threshold comparisons between first (biopsy 1) or second (biopsy 2) duodenum segments from a given patient for the IM sample ID numbers shown in the “Patient” column. Data are from quadruplicate wells seeded with 10−3 IM dilutions. Fig 5B tab: Log SD50/mg tissue values calculated for two IM biopsies from the same patient from end-point dilution analysis. Fig 6 tab: Individual IM log SD50/mg tissue values, UPDRSIII scores, constipation scores, and disease durations (y) associated with the designated IM sample ID in the “Patient” column. Fig 7 tab: Top 2 rows: Inverse time to threshold values (h-1) for individual quadruplicate wells seeded with 10−3 or 10−4 dilutions of IM samples with the IM sample ID numbers shown in the “Patient” row. sAD group: Analogous data from reactions seeded with 10−5 or 10−8 dilutions of sAD brain homogenate. The sAD spiked 10−5 group: data from reaction wells seeded with 1:1 mixtures 10−5 sAD BH and the designated tissue dilution of HC IM30. S2A and S2B Figs tabs: Quadruplicate ThT fluorescence readings as function of reaction time (h) for reactions seeded with 10−3 dilutions of IM sample IDs given the top row. (XLSX) [file ppat.1011456.s003.xlsx]

## Sheet: Fig 2
Patient	-2				-3
2	0.02439	0.02439	0.02439	0.02439	0.039683	0.033875	0.037538	0.049603
3	0.030864	0.030193	0.0323	0.028345	0.043403	0.053419	0.047893	0.043403
4	0.02439	0.02439	0.02439	0.02439	0.05144	0.043403	0.049603	0.046296
5	0.043403	0.047893	0.044803	0.042088	0.069444	0.05787	0.055556	0.055556
6	0.02439	0.02439	0.02439	0.02439	0.044803	0.02439	0.02439	0.02439
8	0.027778	0.02439	0.02439	0.02439	0.031566	0.029551	0.043403	0.039683
9	0.02439	0.02439	0.02439	0.02439	0.029551	0.03655	0.031566	0.044803
10	0.02572	0.02439	0.02439	0.02439	0.03858	0.044803	0.043403	0.043403
11	0.02439	0.02439	0.02439	0.02439	0.04085	0.039683	0.035613	0.047893
12	0.02439	0.02439	0.02439	0.02439	0.033875	0.030864	0.027778	0.03655
13	0.02439	0.02439	0.02439	0.02439	0.0323	0.033069	0.031566	0.039683
14	0.02439	0.02439	0.02439	0.02439	0.04085	0.039683	0.03858	0.044803
15	0.0323	0.033875	0.03858	0.035613	0.053419	0.05144	0.046296	0.053419
16	0.02439	0.02439	0.02439	0.02439	0.02439	0.02439	0.02439	0.02439
17	0.037538	0.035613	0.035613	0.03655	0.055556	0.05787	0.055556	0.053419
18	0.02439	0.02439	0.02439	0.02439	0.053419	0.02439	0.053419	0.030864
19	0.02439	0.02439	0.02439	0.02439	0.02439	0.02439	0.02439	0.02439
20	0.02439	0.02439	0.02439	0.02439	0.02439	0.02439	0.02439	0.02439

## Sheet: Fig 3
Patient	1/ttt
1	0.044803	0.053419	0.049603	0.046296
2	0.039683	0.033875	0.037538	0.049603
3	0.043403	0.053419	0.047893	0.043403
4	0.05144	0.043403	0.049603	0.046296
5	0.069444	0.05787	0.055556	0.055556
6	0.044803	0.02439	0.02439	0.02439	0.028345	0.02439	0.02439	0.033069
7	0.02439	0.02439	0.02439	0.026709	0.0243902	0.0448029	0.0243902	0.0315657
8	0.031566	0.029551	0.043403	0.039683
9	0.029551	0.03655	0.031566	0.044803
10	0.03858	0.044803	0.043403	0.043403
11	0.04085	0.039683	0.035613	0.047893
12	0.033875	0.030864	0.027778	0.03655
13	0.0323	0.033069	0.031566	0.039683
14	0.04085	0.039683	0.03858	0.044803
15	0.053419	0.05144	0.046296	0.053419
16	0.02439	0.02439	0.02439	0.02439
17	0.055556	0.05787	0.055556	0.053419
18	0.053419	0.02439	0.053419	0.030864
19	0.02439	0.02439	0.02439	0.02439
20	0.02439	0.02439	0.02439	0.02439
22	0.069444	0.05787	0.063131	0.066138
23	0.073099	0.073099	0.066138	0.07716
24	0.05787	0.069444	0.063131	0.066138
26	0.073099	0.05787	0.073099	0.066138
27	0.043403	0.063131	0.049603	0.053419
28	0.031566	0.02439	0.02439	0.02439
29	0.02439	0.02439	0.02439	0.02439
30	0.02439	0.02439	0.02439	0.02439
31	0.02439	0.02439	0.02439	0.02439

## Sheet: Fig 4
Patient	log SD50/mg
1	4.19897
2	4.69897
3	3.19897
4	5.19897
5	5.44897
8	3.44897
9	3.94897
10	4.94897
11	4.69897
12	3.69897
13	3.94897
14	3.19897
15	3.94897
17	4.69897
18	4.69897
22	3.69897
23	5.19897
24	5.69897
26	4.69897
27	3.69897

## Sheet: Fig 5A
Patient	Biopsy 1				Biopsy 2
1	0.044803	0.053419	0.049603	0.046296	0.042088	0.039683	0.037538	0.04085
3	0.043403	0.053419	0.047893	0.043403	0.049603	0.049603	0.049603	0.044803
19	0.02439	0.02439	0.02439	0.02439	0.02439	0.02439	0.02439	0.02439
20	0.02439	0.02439	0.02439	0.02439	0.02439	0.02439	0.02439	0.02439
22	0.069444	0.05787	0.063131	0.066138	0.066138	0.063131	0.066138	0.069444
23	0.073099	0.073099	0.066138	0.07716	0.07716	0.081699	0.081699	0.081699
24	0.05787	0.069444	0.063131	0.066138	0.060386	0.05787	0.05787	0.073099
26	0.073099	0.05787	0.073099	0.066138	0.066138	0.05144	0.060386	0.053419
27	0.043403	0.063131	0.049603	0.053419	0.02439	0.02439	0.02439	0.02439
28	0.031566	0.02439	0.02439	0.02439	0.02439	0.02439	0.02439	0.02439
29	0.02439	0.02439	0.02439	0.02439	0.02439	0.031566	0.02439	0.02439
30	0.02439	0.02439	0.02439	0.02439	0.02439	0.02439	0.02439	0.02439
31	0.02439	0.02439	0.02439	0.02439	0.02439	0.039683	0.02439	0.02439

## Sheet: Fig 5B
Patient	Biopsy 1	Biopsy 2
1	4.19897	3.2
3	3.19897	3.69897
22	3.69897	3.69897
23	5.19897	5.19897
24	5.69897	5.19897
26	4.69897	4.44897
27	3.69897	2.69897

## Sheet: Fig 6
Patient	log SD50/mg	UPDRS III	Constipation score	Disease duration
1	4.19897	23	17	6
2	4.69897	19	19	25
3	3.19897	24	3	11
4	5.19897	24	14	15
5	5.44897	20	16	10
8	3.44897	13	14	15
9	3.94897	28	18	14
10	4.94897	38	4	12
11	4.69897	23	6	15
12	3.69897	27	14	12
13	3.94897	27	7	19
14	3.19897	39	5	14
15	3.94897	28	6	20
17	4.69897	19	18	8
18	4.69897	23	15	6
22	3.69897	38	2	19
23	5.19897	26	7	13
24	5.69897	21	12	20
26	4.69897	30	4	8
27	3.69897	23	7	13
1-2	3.2	23	17	6
3-2	3.69897	24	3	11
22-2	3.69897	38	2	19
23-2	5.19897	26	7	13
24-2	5.19897	21	12	20
26-2	4.44897	30	4	8
27-2	2.69897	23	7	13

## Sheet: Fig 7
Patient:	2				10				13				15				16				22				29				19				30				31
10-3	0.015385	0.015385	0.015385	0.015385	0.015385	0.015385	0.015385	0.015385	0.015385	0.015385	0.015385	0.015385	0.015385	0.015385	0.015385	0.015385	0.015385	0.015385	0.015385	0.015385	0.015385	0.015385	0.015385	0.015385	0.015385	0.015385	0.015385	0.015385	0.015385	0.015385	0.015385	0.015385	0.015385	0.015385	0.015385	0.015385	0.015385	0.015385	0.015385	0.015385
10-4	0.015385	0.015385	0.015385	0.015385	0.015385	0.015385	0.015385	0.015385	0.015385	0.015385	0.015385	0.015385	0.015385	0.015385	0.015385	0.027933	0.015385	0.015385	0.015385	0.015385	0.015385	0.015385	0.015385	0.015385	0.015385	0.015385	0.015385	0.015385	0.015385	0.015385	0.015385	0.015385	0.015385	0.015385	0.015385	0.015385	0.015385	0.015385	0.015385	0.015385
	sAD
10-5	0.045317	0.048662	0.048662	0.048662
10-6	0.039814	0.026786	0.052585	0.027933
10-7	0.019887	0.031266	0.029183	0.022633
10-8	0.015385	0.027347	0.015385	0.038635
	sAD spiked 10-5
10-5 sAD:10-2 IM	0.077419	0.057143	0.046912	0.087719
10-5 sAD:10-3 IM	0.059761	0.101351	0.050548	0.065789
10-5 sAD:10-4 IM	0.039814	0.057143	0.045317	0.042373

## Sheet: S2A Fig
Time (h)	4				5				9				15
0.716667	8639	7603	7001	7028	7285	6190	6405	6393	7123	5665	6258	5906	6887	6343	6868	6760
1.43333	8110	8725	8037	6965	7899	6208	6093	5787	6640	6135	5916	6084	6521	5764	6686	6728
2.15	7920	8033	8515	7615	6250	6207	7932	5687	7069	5830	6365	6992	5831	5891	6864	6257
2.86667	7757	8046	7861	7635	7076	6152	7062	5460	5897	6130	6294	6095	5198	5282	6895	6346
3.58333	7939	8532	7894	7016	7372	5651	6237	6207	6542	5746	5823	6032	6051	5441	6674	5944
4.3	7036	7727	7675	7094	6734	5360	6441	5730	6465	6004	5567	5647	5547	5554	6239	6876
5.01667	7671	8612	7795	6694	6914	5893	6431	6059	6177	6086	6150	6023	5361	5805	6558	6647
5.73333	7806	7408	7581	5966	7179	5656	6164	5681	6079	6190	5672	6998	5804	5535	6550	5896
6.45	7186	7169	8038	7025	6383	5742	6755	5770	6362	6425	6377	5707	5194	5796	6339	5813
7.16667	7174	7568	7977	6388	7208	6257	5758	5520	5356	6325	5647	6014	5948	5491	5946	5630
7.88333	7300	7105	7610	6102	6743	5799	6209	5791	6425	5590	5866	5928	5584	5660	6408	5398
8.6	7169	7138	6666	6855	7407	5238	7600	6366	7122	5798	5339	6771	5411	5668	6188	6199
9.31667	7058	6924	7998	6377	8565	6028	6309	5807	6206	6103	5933	5805	5414	5383	6184	5943
10.0333	7218	7280	7310	7128	9897	6151	6586	5438	6703	5384	5466	6117	6114	5102	5954	6904
10.75	7646	6850	7651	7156	13222	6709	7753	6258	5991	6061	6548	5452	6627	5854	6176	6203
11.4667	8036	7422	9060	5962	13124	8108	11119	6887	5761	5149	5991	6077	8001	5936	6358	6158
12.1833	9396	8826	8934	6566	14925	9553	10274	7307	6523	5389	6104	6416	8800	6496	6749	6435
12.9	10884	7790	11731	7761	21257	10915	11631	9555	6874	5426	5595	6659	10577	8246	7526	8185
13.6167	13750	7980	13811	8437	20047	12270	12264	10095	6744	5979	5573	7856	10194	8635	7638	7833
14.3333	14602	9520	13926	11324	25342	14601	14568	12884	5413	5283	5341	8019	13807	12190	8570	10911
15.05	16432	7968	15515	9588	30744	17464	14056	15550	6275	5322	6002	11326	13806	12203	11948	13604
15.7667	16859	10776	14286	12071	31907	17233	18425	16062	7467	6045	5650	10590	16086	14101	10264	15319
16.4833	18490	13548	17719	12213	29953	22610	19849	17094	5934	6216	5598	12627	17829	16053	13060	16770
17.2	19331	14064	19520	11540	44416	26613	19053	19933	6169	6613	5775	12073	22719	16783	14590	19009
17.9167	22617	15743	20799	13128	44849	27659	25516	25455	5658	7862	6128	14243	21780	21415	15492	21049
18.6333	24714	15878	21846	17478	52752	31855	28394	27790	6203	8062	5786	14994	27338	21840	17932	24469
19.35	26609	18710	24311	20566	59293	33811	33933	34128	6252	8050	5182	17503	31064	24348	16762	23129
20.0667	26057	18507	26613	21379	69452	39293	34759	38425	5559	9504	5735	17610	32827	28030	20941	32790
20.7833	26250	19422	29029	23804	73933	44990	39332	38102	5578	13233	5244	20900	36447	34434	23314	31478
21.5	33113	19390	32083	27019	80425	49201	45074	44393	6136	15311	5790	22166	38215	33035	27774	33270
22.2167	32772	21675	35986	28667	78215	50334	46777	47791	5631	12058	6096	27459	42309	36047	26129	36179
22.9333	35033	27289	36190	29738	87473	62399	53275	54562	5692	16591	7307	27667	47905	41995	29779	44922
23.65	37763	25736	38277	29047	88006	61770	54436	54154	6235	16682	7875	28591	49023	47598	31983	47912
24.3667	40584	30098	37777	34300	102657	61129	58567	57680	6900	20091	8586	33224	54071	45778	39896	49336
25.0833	39298	33010	41060	36233	99617	73518	62440	65849	8908	22584	11743	35008	60647	52033	39290	57037
25.8	47290	32791	45416	40576	110238	72622	67108	77044	8028	22199	10741	39943	57803	55093	40968	62627
26.5167	46674	35077	47832	40515	119990	75852	74756	72806	10114	23240	12265	39513	65524	62503	42817	66161
27.2333	52066	38734	51120	47676	113565	81039	77336	83064	11170	25516	13978	44734	75256	58722	50258	61492
27.95	59285	41150	53963	52166	120603	86616	78088	84067	13532	29359	13858	47708	69958	65090	53360	73594
28.6667	56208	40332	56880	47752	124574	84379	76198	86912	13043	32003	15842	47648	76124	69063	59706	73256
29.3833	60106	45194	56539	54126	129398	94943	81274	89956	15980	36815	17389	51148	79760	69560	63027	79902
30.1	61792	46710	58490	50881	125234	92717	84617	92031	16266	35645	19608	56158	76932	72960	57796	78190
30.8167	65105	48467	60701	57911	132361	91761	89919	99537	19306	35186	20226	57334	75411	73553	67639	88391
31.5333	63354	53325	62561	61599	132839	98000	85854	95817	21453	40127	24066	61908	81491	75264	73759	84963
32.25	63542	53263	69612	68723	137243	95271	93527	99814	22885	46373	26265	58669	79588	74654	75620	85915
32.9667	66595	58401	69541	60605	127184	97902	90542	101330	23604	44192	26301	61031	82816	80886	75889	85956
33.6833	71403	60074	66915	65375	128316	101625	93698	99595	29992	45689	27066	63103	85097	77295	75173	88482
34.4	74869	60712	69288	63930	137351	97468	104100	105889	28185	45372	30630	69282	86904	86561	76330	90913
35.1167	71261	58325	74152	68998	141343	103696	99906	104846	32598	48498	32111	68494	88840	84921	83447	101067
35.8333	73276	60563	78098	73108	139217	103955	98091	106182	32032	50964	36737	69626	85851	87638	82993	88340
36.55	71502	65540	78257	71658	142028	97965	95002	106602	38142	58705	35636	74365	87634	86103	85588	101751
37.2667	76763	70064	76442	78949	138709	106372	105978	111348	34475	59159	37855	75687	91484	84290	92012	98185
37.9833	74304	71679	75780	75501	144570	97244	98807	109389	39344	56968	42811	75667	88865	86196	91659	95988
38.7	71251	67521	79312	77157	137606	102559	102776	114805	44183	56372	44423	74634	87310	90546	88882	97204
39.4167	74557	69304	81754	74594	136559	101577	100872	106276	49574	59150	45514	75243	87536	84714	98245	98026
40.1333	73692	73382	77616	75804	139364	97430	101141	111987	47254	66741	45487	74741	87471	83390	92580	102591
	76636	70360	81419	77030	134983	99872	99250	107388	46329	64180	47298	76034	90194	88036	96023	97531
	76484	66606	79892	75149	132630	97910	98597	111014	48827	60820	49152	74939	90113	86512	96280	92218
	72853	74062	81092	72485	131611	104901	104627	111085	54548	61870	51843	77569	86208	87152	92734	93148
	72070	75247	80923	82511	132702	97890	95898	106186	52788	62844	55459	74318	90219	82962	90729	95756
	73102	71321	78978	83122	130980	96568	101306	109456	50303	66406	53959	75496	91082	82456	102557	99743
	69670	71953	79811	78281	131454	99977	97426	106677	51220	69674	51475	76496	88014	85316	103503	92809
	68210	74075	79788	76590	126786	96029	98725	114572	55572	64636	55759	79100	86500	84355	95789	92901
	65740	75698	80943	78343	126037	95905	102141	108860	56521	65322	53895	78482	85208	82319	100244	99234
	68185	69162	81339	83147	122360	98925	101983	105036	55973	71066	62261	75148	84947	82903	95979	96742
	67818	75868	77225	83068	123270	96151	101447	104341	57450	68922	58825	74471	81666	83829	94621	96010
	66557	72750	78384	84514	121040	94908	97567	105374	57275	63415	61811	76268	81837	82821	91953	98239
	65319	75937	77954	79510	120696	94845	95159	105330	58100	69064	63179	74581	79445	78669	101511	93539
	65823	69608	81016	82917	120373	91385	99597	104905	57455	67534	62035	72445	79894	79788	92794	91724
	66477	72660	80788	83823	116054	89417	98449	100792	54530	65663	59822	75019	77158	78221	102900	94425

## Sheet: S2B Fig
Time (h)	28				29				30				31				20
0.716667	12246	12603	12354	11683	11530	11402	11433	10533	12625	11915	10936	10586	11410	11900	11281	11105	6775	7361	6322	6702
1.43333	11600	12234	12226	11686	11315	11041	10735	10381	12525	11620	10720	10449	11639	12066	11062	10804	6349	6497	6658	6285
2.15	11798	12207	11671	11633	11328	10847	10730	10416	12393	11513	10481	10551	11368	11769	11053	10547	7482	5584	6307	5670
2.86667	11799	12102	11729	11424	11044	10907	10870	10568	12172	11496	10632	10494	11088	11738	11130	10485	7222	6622	6668	5478
3.58333	11839	11912	11551	11395	11236	10861	10486	10361	12338	11573	10375	10429	11368	11764	10816	10610	7914	6324	6160	5399
4.3	11662	12122	11955	11313	11313	10975	10591	10391	12389	11413	10453	10323	11046	11541	10865	10658	6999	6132	6427	5647
5.01667	11686	12158	11690	11280	11043	10940	10706	10536	12469	11650	10663	10103	11111	11773	10863	10741	7066	6819	5859	5391
5.73333	11668	11968	11632	11360	10883	10911	10825	10322	12223	11627	10540	10540	11127	11764	10769	10654	6750	5316	6616	5820
6.45	11797	12019	11766	11316	11137	10850	10491	10537	12088	11330	10519	10010	11153	11598	10755	10587	6362	5714	6173	5738
7.16667	11644	12053	11384	11390	11306	10833	10712	10420	12243	11405	10541	10261	11232	11551	10663	10628	7126	5780	6099	5751
7.88333	11710	11927	11709	11191	11035	11155	10811	10299	12132	11388	10613	10606	10982	11652	10931	10587	6419	5727	5661	5267
8.6	11548	12280	11589	11074	11081	10841	10560	10160	12278	11275	10667	10386	11085	11451	10853	10433	7155	6816	6139	5592
9.31667	11582	12123	11565	10887	10965	10901	10511	10319	12131	11427	10449	10263	10964	11595	10726	10683	7007	6440	5776	5307
10.0333	11639	11943	11618	11349	11153	10821	10552	10115	11971	11134	10508	10410	10937	11591	10803	10309	6344	5878	6637	5402
10.75	11507	11954	11501	11122	11007	10635	10564	10199	12085	11399	10446	10356	10974	11607	11050	10425	7339	6722	5546	6003
11.4667	11398	11917	11603	11292	10952	10823	10742	10308	12196	11287	10632	10228	10877	11459	10736	10468	6393	5692	6108	5973
12.1833	11555	11674	11641	11248	10985	10708	10534	10343	12189	11327	10745	10077	10910	11622	10647	10291	7485	5164	5716	5181
12.9	11383	11729	11430	10879	10946	10778	10555	10204	12297	11225	10530	10221	10875	11661	10875	10210	7117	6746	6234	5304
13.6167	11553	11796	11539	10994	10730	11030	10677	10168	12005	11341	10500	10203	11011	11445	10821	10207	6240	6389	5887	5240
14.3333	11593	11702	11508	11089	10934	10754	10398	10099	12056	11384	10351	10007	10977	11598	10949	10199	6665	7036	5585	5388
15.05	11505	11695	11455	10872	10933	10651	10200	10170	12061	11179	10496	10061	10785	11339	10756	10476	6636	5866	6223	5414
15.7667	11473	11835	11659	10998	10857	10789	10454	10301	12102	11386	10406	10075	10800	11464	10759	10274	5929	6221	6163	5401
16.4833	11494	11807	11406	11100	10697	10681	10298	10136	12176	11129	10380	10053	10928	11515	10467	10356	6773	5519	5343	5291
17.2	11415	11854	11414	11148	10726	10725	10558	10370	11985	10984	10523	9904	10885	11419	10709	10279	6690	5821	6059	5218
17.9167	11385	11618	11180	11275	10782	10579	10264	10302	12000	11142	10412	10146	10896	11385	10557	10376	6025	5495	5757	5398
18.6333	11475	11950	11240	11098	10529	10705	10438	10153	12027	11215	10568	10176	11025	11652	10571	10386	6076	6257	5535	5048
19.35	11259	11520	11403	10898	10644	10479	10454	9987	12081	11038	10218	10098	10963	11242	10693	10439	5860	5982	5738	5507
20.0667	11441	11506	11421	11012	10747	10615	10708	10021	12050	11162	10235	10195	10814	11583	10631	10275	6413	5531	5962	5162
20.7833	11293	11593	11417	11001	10828	10495	10447	10130	11946	11311	10431	10080	10670	11269	10637	10408	6260	5507	5620	5130
21.5	11276	11590	11435	10989	10710	10432	10525	10200	12068	11156	10306	10085	10787	11358	10274	10278	6189	5458	5833	5184
22.2167	11348	11782	11445	10871	10657	10580	10364	9955	12098	11214	10399	9967	10707	11372	10467	10289	5977	6082	6072	5472
22.9333	11106	11547	11154	10818	10554	10640	10353	9913	12000	11200	10511	9755	10681	11399	10785	10128	5675	5317	5643	5111
23.65	11203	11621	11108	10972	10505	10690	10664	9994	12051	11126	10580	9863	10981	11525	10570	10430	6266	5220	6390	5355
24.3667	11383	11498	11058	10913	10678	10647	10291	9981	12030	11027	10331	10034	10697	11290	10502	10276	5788	5179	5976	5087
25.0833	11341	11581	11226	10608	10583	10378	10347	10157	11891	11171	10333	9984	10852	11155	10402	10266	5952	5453	5009	5253
25.8	11430	11718	11552	10638	10633	10538	10494	10053	12039	11090	10238	10029	10726	11512	10730	10166	5808	5471	6207	5284
26.5167	12333	11431	10987	10627	10649	10336	10172	10078	12057	11080	9903	9954	10642	11264	10383	10081	5916	5323	6071	4916
27.2333	15577	11584	11076	10726	10455	10461	10241	10131	11990	11405	10353	9870	10893	11196	10832	10120	5875	5325	6830	5353
27.95	17555	11279	11205	10870	10603	10461	10287	10095	12232	11004	10271	10048	10608	11236	10530	10202	5812	5199	6874	4935
28.6667	22426	11545	11041	10780	10554	10485	10364	10056	11933	11212	10111	9883	10694	11380	10602	10229	5816	5448	6326	4990
29.3833	25713	11633	11204	10742	10716	10456	10135	10009	11983	10983	10443	9957	10832	11204	10569	10208	5964	6058	7089	5671
30.1	28481	11540	11117	10717	10554	10436	10131	10020	11722	11119	10057	9816	10528	11250	10469	10123	5904	6334	7344	5112
30.8167	34614	11511	11101	10916	10641	10462	10360	10108	12160	10983	10128	9844	10571	11330	10649	10145	5790	5180	7971	4922
31.5333	36900	11312	11194	10660	10510	10193	10351	9914	12091	10997	10370	10101	10553	11338	10433	10103	5865	5804	7245	5223
32.25	39780	11559	11070	10929	10581	10420	10167	9862	11761	10944	10220	9712	10592	11048	10499	10097	5652	6191	8215	4902
32.9667	47707	11366	11237	10594	10557	10461	10344	9989	11877	11175	10259	9812	10821	11412	10241	10031	5739	5135	9301	5155
33.6833	56643	11528	11103	10678	10653	10526	10317	9878	11648	11056	10133	9853	10726	11003	10292	10025	5819	6102	10293	4889
34.4	51759	11400	11129	10930	10486	10640	10413	10028	11904	10905	10178	9755	10608	11191	10415	10072	5988	5507	9799	5317
35.1167	65761	11585	11094	10583	10437	10392	10359	9999	11835	11141	10123	9875	10597	11400	10624	10153	6258	5538	10040	4891
35.8333	68635	11412	11037	10702	10642	10233	10397	9955	11896	10871	10203	9823	10624	10975	10460	10148	5532	5967	10625	5440
36.55	76484	11341	11258	10804	10509	10409	10256	9954	11731	11044	10337	9701	10739	11073	10309	10028	6442	5287	10784	4810
37.2667	94348	11517	11105	10569	10738	10278	10286	10027	11878	11033	10197	9924	10728	11233	10332	10052	5374	5567	11763	4787
37.9833	102000	11313	11098	10578	10489	10398	10125	9966	11701	11002	10121	9876	10551	11126	10318	9993	6092	5564	11886	5100
38.7	102983	11576	11238	10664	10660	10303	10372	9912	11804	11120	10099	9887	10640	11316	10185	10340	5629	6011	13984	5024
39.4167	104524	11288	11311	10810	10654	10379	10396	9773	11912	11073	9849	9767	10570	11204	10395	11953	5667	6014	14229	4960
40.1333	114466	11541	11179	10554	10728	10354	10424	9905	11777	10953	10110	10238	10685	11201	10524	12737	5863	5479	14987	4716
																	5701	5249	14099	4800
																	5756	5305	15470	4754
																	5849	5403	15535	4836
																	5781	5370	18196	5036
																	5408	4869	19021	4650
																	5594	5114	18947	4837
																	5397	5240	20272	4740
																	5399	5592	26863	4766
																	5159	5111	27303	4972
																	5538	5645	30996	4727
																	5360	5141	39175	4705
																	5393	5368	43072	4773
																	5454	5450	51224	4727
																	5560	5414	61599	4762
